# Supplementary material for: Amelioration of Serum Aβ Levels and Cognitive Impairment in APPPS1 Transgenic Mice Following Symbiotic Administration
Source: Nutrients. 2024 Jul 23;16(15):2381. doi: 10.3390/nu16152381 (PMC11313784; doi:10.3390/nu16152381)
Supplement: Supplementary file 1 [file nutrients-16-02381-s001.zip]

Archive with 1 entries (1 files):
- nutrients-3099620-supplementary.pdf
